# Supplementary material for: Evolution of Potential Distribution Areas and Cultivation Zones of Morchella esculenta (L.) Pers. Under Climate Warming: Application of Ensemble Models and Production Dynamics Models
Source: J Fungi (Basel). 2025 Jun 22;11(7):475. doi: 10.3390/jof11070475 (PMC12295879; doi:10.3390/jof11070475)
Supplement: Supplementary file 1 [file jof-11-00475-s001.zip]

Archive with 1 entries (1 files):
- jof-3709788-supplementary.pdf
